# Supplementary material for: Regional Citrate Anticoagulation and Systemic Anticoagulation during Pediatric Continuous Renal Replacement Therapy: A Systematic Literature Review
Source: J Clin Med. 2022 May 31;11(11):3121. doi: 10.3390/jcm11113121 (PMC9181744; doi:10.3390/jcm11113121)
Supplement: Supplementary file 1 [file jcm-11-03121-s001.zip]

Archive with 1 entries (1 files):
- jcm-1737764-supplementary.pdf
